# Supplementary material for: Antioxidant Activity and Hypoallergenicity of Egg Protein Matrices Containing Polyphenols from Citrus Waste
Source: Antioxidants (Basel). 2024 Sep 24;13(10):1154. doi: 10.3390/antiox13101154 (PMC11504875; doi:10.3390/antiox13101154)
Supplement: Supplementary file 1 [file antioxidants-13-01154-s001.zip]

Archive with 1 entries (1 files):
- antioxidants-3169067-supplementary.pdf
